# Supplementary material for: Lasso peptide MccY alleviates non-typhoidal salmonellae-induced mouse gut inflammation via regulation of intestinal barrier function and gut microbiota
Source: Microbiol Spectr. 2023 Oct 11;11(6):e01784-23. doi: 10.1128/spectrum.01784-23 (PMC10714986; doi:10.1128/spectrum.01784-23)
Supplement: Additional file1 — Table S8 (Bacterial relative abundance data in of livers), Table S9 (Bacterial relative abundance data in the ST53-HD infection groups), and Table S10 (Bacterial relative abundance data in the ST53-LD infection groups). [file spectrum.01784-23-s0001.xls]

## Sheet: Table S8
Table S8 Bacterial relative abundance data in of livers.
ID	Control E1_613G	Control E1_620G	Control E1_641G	Control E1_604G	ST53 E2_619G	ST53 E2_789G	ST53 E2_615G	ST53 E2_611G	MccY E3_642G	MccY E3_648G	MccY E3_616G	MccY E3_610G
Salmonella	0.00021081	0.00021081	0.00021081	0.00021081	0.00021081	0.00021081	0.00021081	0.00021081	0.00021081	0.00021081	0.00021081	0.00021081
Veillonella	0.072125	0.072125	0.072125	0.072125	0.072125	0.072125	0.072125	0.072125	0.072125	0.072125	0.072125	0.072125
Streptococcus	0.144039	0.144039	0.144039	0.144039	0.144039	0.144039	0.144039	0.144039	0.144039	0.144039	0.144039	0.144039
Ochrobactrum	0.0392075	0.0453992	0.0429581	0.0321354	0.0327023	0.0158624	0.006713	0.00303249	0.0392713	0.0301166	0.0472232	0.0495221
Capnocytophaga	0.0329594	0.0268319	0.0323667	0.034736	0.0338014	0.00934495	0.00902978	0.00222022	0.0246481	0.030232	0.0303484	0.0346218
Neisseria	0.0272356	0.0270804	0.0227	0.0380815	0.0344738	0.0102574	0.00639656	0.00217509	0.0226175	0.0321927	0.0408381	0.0321692
Leptotrichia	0.0265123	0.0250671	0.0391579	0.0309592	0.0285385	0.00942517	0.00658869	0.00256318	0.0255234	0.0292836	0.023351	0.0286583
Actinomyces	0.0241954	0.0185176	0.0260667	0.0253267	0.027711	0.00922463	0.00514211	0.00285199	0.0255584	0.0287069	0.0236116	0.0287591
Fusobacterium	0.020065	0.0309704	0.0225844	0.0151333	0.02228	0.0069285	0.00697293	0.00241877	0.0202717	0.0200308	0.0218524	0.0209646
Prevotella	0.0185973	0.0297276	0.0213707	0.0196289	0.019474	0.00626673	0.00438492	0.00278881	0.016082	0.0256824	0.0147377	0.0189991
Lactobacillus	0.016626	0.029628	0.0170361	0.0196683	0.0155342	0.00505321	0.00629542	0.00251824	0.0154282	0.0182247	0.0188166	0.0201085
Bacteroides	0.0189753	0.0193135	0.0243914	0.0170812	0.0137462	0.00604631	0.00533572	0.00234753	0.0151725	0.0147513	0.0103985	0.0186973
Muribaculum	0.0139008	0.0189899	0.0163134	0.0203868	0.0146637	0.00444186	0.00542465	0.00188628	0.0131643	0.0160579	0.0196112	0.0164794
Ralstonia	0.00937205	0.0114337	0.0108371	0.0124151	0.0143663	0.00296792	0.00206815	0.00051444	0.00723572	0.0186595	0.00823539	0.0131364
Lactococcus	0.00501114	0.0037161	0.0105483	0.0127683	0.0107591	0.00336952	0.00291674	0.00081263	0.00451645	0.0110854	0.00809253	0.0107346
Clostridium	0.00966607	0.0106014	0.00865523	0.0103763	0.00850926	0.00297824	0.00527814	0.00134532	0.0037753	0.00554935	0.00753263	0.00917273
Ruminococcus	0.00748504	0.00715821	0.0140452	0.00895232	0.00956928	0.00343923	0.0043425	0.00048741	0.00766842	0.00556224	0.00556454	0.00806353
Faecalibacterium	0.0073383	0.00918423	0.0110682	0.00581547	0.00378876	0.00160428	0.00222637	0.00119134	0.00977989	0.00321671	0.00562925	0.00678661
Bradyrhizobium	0.00756893	0.00676079	0.00765818	0.00257449	0.00380169	0.00218584	0.00143527	0.0006769	0.0072824	0.00451109	0.0080269	0.00989434
Saccharomonospora	0.00545131	0.00635067	0.00579421	0.00518819	0.00550857	0.00322862	0.00117534	0.00058664	0.00764419	0.00471613	0.00715384	0.00436762

## Sheet: Table S9
Table S9 Bacterial relative abundance data in the ST53-HD infection groups.
ID	d1_629	d1_635	d1_655	d1_658	d1_623	d1_627	d1_636	d1_638	d1_628	d1_630	d1_652	d1_654	d3_624	d3_625	d3_635	d3_655	d3_627	d3_623	d3_626	d3_629	d3_622	d3_659	d3_634	d3_637	d5_624	d5_625	d5_626	d5_658	d5_627	d5_656	d5_657	d5_630	d5_632	d5_631	d5_633	d5_637	d7_625	d7_626	d7_635	d7_658	d7_657	d7_623	d7_636	d7_638	d7_622	d7_631	d7_634	d7_660
Bacteroides	0.00166376	0	5.67e-05	0	0.33117	0.00014771	0.00066392	0	0	6.06e-05	0.00321628	0	0.486261	0.520635	0.388923	0.542933	0.529309	0.416872	0.444108	0.00072815	0.755412	0.344366	0.598599	0.390899	0.100274	0.469339	0.438129	0.433491	0.321086	0.153414	0.34058	0.488229	0.430105	0.642211	0.0654884	0.451376	0.0425554	0.0450983	0.112403	0.0170241	0.00757607	0.0290261	0.00895167	0.0051871	0.271776	0.246051	0.252102	0.228465
Lactobacillus	0.00426339	0.701361	0.648008	0.00199212	0.0768062	0.00094955	0.0009554	0.00091988	0.00158663	0.00179798	0.542589	0.00136472	0.00399667	0.0133685	0.00252073	0.0379745	0.00618103	0.00470787	0.2106	0.00387432	0.00225107	0.00267272	0.00203297	0.00205553	0.00226512	0.0179245	0.00702824	0.0212028	0.0109405	0.00469934	0.102076	0.0226325	0.202077	0.00401914	0.133367	0.00406829	0.1803	0.187477	0.0654934	0.00894489	0.21214	0.107232	0.292141	0.0233834	0.571928	0.498845	0.427605	0.487531
Klebsiella	0	0	4.26e-05	0.0725759	0.00237517	0	0	0	7.65e-05	0.00012121	0	0	0.299763	0.28323	0.212314	0.262126	0.0460318	0.00025698	0.00520694	0.0267905	0.00021553	0.302472	0.0325393	0.156442	0.300771	0.132455	0.138557	0.103058	0.0374579	0.349376	0.00041972	0.0124725	0.186218	0.0584649	0.00016673	0.169308	0.00082699	0.0139104	0.00606228	0.00122632	0.560732	0.0175035	0.0591583	0.492228	0.0107761	0.00307579	0.0119358	0.00987245
Staphylococcus	0.113786	0.036955	0.0531817	0.22729	0.00383893	0.0895951	0.0133919	0.120542	0.336711	0.27699	0.0163785	0.00752729	0.0510344	0.0307314	0.124662	0.0257684	0.121654	0.00648616	0.0547494	0.158407	0.0233368	0.032929	0.0325158	0.0295364	0.020572	0.00673889	0.0603477	0.0663252	0.357792	0.062325	0.0783404	0.345231	0.00927168	0.117475	0.00902203	0.0193754	0.0700355	0.0715206	0.219607	0.407473	0.01082	0.00102962	0.00152667	0.201087	0.00315605	0.00279618	0.018511	0.00431285
Muribaculum	0.0126862	0	0	0	0.120167	0	0.00055057	0	0	0	0	0	0.0250817	0.0186747	0.111156	0.00154271	0.00223641	0.0584886	0.0595735	0.489813	0.0363882	0.0147389	0.0296015	0.0386124	0.183323	0.0760838	0.0141446	0.0504094	0.00868641	0.00078322	0.172378	0.00053075	0.0208787	0.0020266	0.262713	0.0328993	0.36844	0.482612	0.356483	0.343152	0.0482897	0.209042	0.0953005	0.0008949	0.00180549	0.195313	0.0283064	0.00229485
Clostridium	0.150857	0	0.00151745	0.00018873	0.00033142	0.598531	0.0610325	0.312068	0.291214	0.298061	0.0467059	0.347748	0.00122974	0.00863721	0.00518469	0.0303287	0.0114405	0.00397804	0.00829537	0.0368198	0.00402318	0.0452806	0.0209173	0.0626621	0.00431049	0.00085573	0.00098642	0.00104637	0.00054977	0.00117484	0.00293803	0.00377208	0.00137681	0.00013624	0.00031494	0.00460701	0.00037904	0.0001104	0	0.0002645	0.0003901	0.0109624	0.00155986	0.00066289	0.00990887	0.00096119	0.00019282	0.00012364
Turicibacter	0.0232667	0.245926	0.288443	0.198058	0.001519	0.050537	0.0007125	0.524655	0.2647	0.274424	0.0657764	0.150098	2.56e-05	0.00374377	0.00010026	0.00840863	0	0	0	4.12e-05	0.00015566	0.00228349	0.00081084	0.00044273	0	0	0.00010569	0.00016522	0	0.00031329	0	0.00011373	0	0	0	0	0	0	0	0	0	0	0	0	0	0	0	0
Akkermansia	0.00015598	0	5.67e-05	0	0.0556507	0	0	0	0	0	0.00125854	0.00012794	0	0	0	0	0.0001461	0.433977	8.93e-05	0	0.00096987	9.08e-05	0.00038779	0.00011068	0.00011833	0.00025978	7.05e-05	0.00822411	0.135611	0.00017623	0.0503662	0.00049283	0.00040084	5.11e-05	0.00024083	0.00022292	0.00952758	0.0005336	0.00055269	0.00168318	0.0518006	0.284295	0.00683681	0.00026516	8.53e-05	0.00084651	0.00019282	0.00010234
Escherichia	0.00267762	0	0	0	0.00016571	0	9.72e-05	0	0	0.00084848	0.00022724	0	1.28e-05	4.42e-05	0.0219561	0.00055945	0.115405	0.00031865	0.0147147	0.163326	0.00029934	0.00451508	0.00631045	0.00727342	0.00618682	0.00051955	0.00015853	0.00091787	0.00458144	0.00195806	0.00499465	0.00233149	0.0020565	0.00550077	0.00011115	0.00804369	5.17e-05	0.0009016	0.00055269	0.00038473	0.138907	0.157758	0.0643855	0.133075	0.00024168	0.00071652	0.0015233	0.0248271
Enterococcus	0.0220449	6.72e-05	0.00025527	0.00027261	5.52e-05	0	0.00301195	0.0010157	0.00131901	0.00747475	0	2.13e-05	0.00955614	0.00458391	0.00581487	0.00483157	0.00295565	0.00122322	0.0352489	0.00381936	0.0148115	0.0365099	0.0117513	0.00653026	0.010379	0.00268945	0.0356344	0.00462606	0.0480318	0.10597	0.0134939	0.00314656	0.0268391	0.0560636	0.00027789	0.018428	0.00051687	0.00401119	0.00148535	0.00110609	0.0208188	0.0329477	0.0349308	0.0453084	0.0242675	0.00066409	0.00115694	0.00212472
Alistipes	0.00486131	0.00015668	0.00014182	0.00018873	5.52e-05	0.00149817	0.00040483	9.58e-05	0	0.00090909	0.00108375	0.00017059	0.00033306	0.00044218	0.00032941	0.00025429	0.00012362	0.00606472	0.00441569	0.00539932	0.00025145	0.0131301	0.00027028	0.00044273	0.00062544	0.0139362	0.00232513	0.0154018	0.00038484	0.0005091	0.0424335	0.00352567	0.00026142	0.00126024	0.0904241	0.00170905	0.021674	0.0386583	0.0380836	0.0101231	0.00388043	0.0338259	0.0395274	0.00043088	0.0539515	0.0462942	0.182777	0.103875
Salmonella	0	0	0	0	4.14e-05	0	3.24e-05	0.000115	0	0	0	0	0	1.47e-05	7.32e-05	0.000136	0.006855	0.012356	0.001493	0.007543	0.001916	0.009393	0.01181	0.00351	3.03e-05	0.001085	1.09e-05	0.000294	0.031049	0.041298	0.039873	0.031173	0.006082	0.008992	0	0.010459	0.010459	3.45e-05	6.99e-05	8.64e-05	0	0.02242	0.045273	0.037015	0.034155	0.002531	0.000175	0.000116	0
Blautia	0.00031196	0	2.84e-05	0	0.00248564	6.33e-05	0	7.67e-05	0	0	3.5e-05	0	0.0001281	0.00042744	0.00021484	0.00023734	0.00033715	0.00016447	0.00042115	0	0.00056277	0.0106779	0.00124564	0.00060085	0.0248318	0.0187497	0.0080675	0.0180637	0.0274886	0.0610718	0.00075549	0.012283	0.00127224	0.0138456	0.0025936	0.015753	0.00199855	0.0003128	0.00089812	0.0020679	2.05e-05	0.00036339	9.96e-05	0.00036459	0.00036963	0.00010486	0.00011569	0.000102312
Lachnoclostridium	0.00093587	0	0	0.00012582	0.00331418	0.00010551	0	0	5.74e-05	0	0.00010488	0	0.00026901	7.37e-05	0.00044399	0.00030515	0.00022476	0.00016447	0	0	0.00025145	0.00363283	0.0004113	0.00018974	5.07e-05	0.00030562	0.00017615	9.18e-05	0.00023823	3.92e-05	0.00289606	0	0	0.00023842	0.0220456	0.00486708	0.0573033	0.00283359	0.0346811	0.0314273	0.00100604	0.00254376	0.0137732	0	0.00038384	0.00856329	0.0199765	0.0175213
Acinetobacter	0.00077989	8.95e-05	5.67e-05	0.00018873	0	0	0.00012955	0	0.00013381	0.00038384	0	0	8.97e-05	0.00039796	0	0.00018648	0.00012362	0	0	1.37e-05	0	0	0	0	0	0	0	0	0.00016493	5.87e-05	0.00012592	0	0	0	3.71e-05	0	0.00017229	5.52e-05	0	0.00033664	0.158481	1.51e-05	0.00016594	0.00026516	0	3.5e-05	0.00154258	0.00010203
Parabacteroides	0	0	4.26e-05	0	0.0781871	0	0	0	0	0	0	0	0	0	0	0	0	0.00021586	0.0278852	0	0.00016763	0.00011677	0	1.58e-05	8.45e-05	0	7.05e-05	0.0012483	1.83e-05	0	0	0.00011373	0	0.00011921	0.00615054	0.00102172	6.89e-05	0	0.00017271	0.00067327	0.00022584	0.00224093	0.0138728	0.00011601	0.00200452	0.0129673	0.00013498	0.00021532
Erysipelatoclostridium	0	0	0	0	0.00549602	0	0	0	0	0.00032323	0	0	5.12e-05	1.47e-05	0.00408187	0	3.37e-05	0	6.38e-05	0.00370945	7.18e-05	0.0277392	0.00014102	0.00166024	0.00145373	0.00505799	0.00163816	0.00011014	0.00010995	0	0.00048268	0	0.0509943	0.00231612	0.00011115	0.0232394	0.00015506	0.000828	0.00039724	0.00014427	0.00014372	0.00287687	0.00230659	0.00019887	0.00299967	0.00166023	0.0003278	0.00012103
Paenibacillus	0.0995919	0	0	0	0	6.33e-05	0	0	0	0	0	0.00014927	0.00409915	0.00088436	0.00216267	0	0.00315794	8.22e-05	0.00132726	0.00111284	0.0134106	0.00022056	0.00620468	6.33e-05	0.00070996	0.00058068	7.05e-05	0	0	0	0	0	0	8.52e-05	0	0.00020434	0	0	0	0	0	0	0	0	0	0	0	0
Enterobacter	0	0.0001343	0	0	2.76e-05	0	0	0	0	0	0	0	0	0	0	0	0	0.00013363	0.00571742	0.00015113	1.2e-05	0.0154136	0.0367111	0.0246189	0.00020285	0.00076405	0.00058128	1.84e-05	0.0004948	0.00135106	0.00023085	0.00288119	0.00257934	0.00785095	0	0.00531292	0	0.0003128	0.0001209	0	0.00129348	0.0002574	4.98e-05	0.00132578	0.00011373	0	0	0
Clostridioides	0	0.00011192	0	0	0.00162947	0	0	0	0	0.00028283	0	8.53e-05	0.00262602	0.00328686	0.00277853	0.00874769	0.00506844	0.00392665	0.00779764	0.00164865	0.008669	0.00293221	0.0111402	0.00273544	0.00201156	0.00067236	0.00551338	0.00060579	0.00018326	0.0014098	0.00016789	0.00166806	0.00026142	0	0	0	0	0	0	0	0.00020531	0.0008025	0	0	0.0155102	0	0	0
Others	0.562118	0.0151983	0.00816871	0.499119	0.316311	0.258509	0.919017	0.0405128	0.104202	0.138323	0.322624	0.492707	0.115442	0.11081	0.110039	0.0756607	0.148715	0.0505839	0.118292	0.096803	0.136824	0.130885	0.196599	0.271599	0.338805	0.251983	0.285304	0.2747	0.0456861	0.252394	0.17859	0.0278641	0.0593248	0.079344	0.406936	0.229106	0.24565	0.150125	0.162922	0.173968	0.0640373	0.10275	0.154923	0.061052	0.0281912	0.213313	0.303484	0.213421

## Sheet: Table S10
Table S10 Bacterial relative abundance data in the ST53-LD infection groups.
ID	d1_620	d1_608	d1_649	d1_643	d1_611	d1_612	d1_647	d1_648	d1_610	d1_609	d1_619	d1_607	d3_620	d3_649	d3_608	d3_643	d3_612	d3_647	d3_648	d3_611	d3_610	d3_609	d3_789	d3_616	d5_620	d5_643	d5_649	d5_608	d5_611	d5_612	d5_647	d5_648	d5_610	d5_607	d5_616	d5_789	d7_620	d7_643	d7_649	d7_608	d7_612	d7_611	d7_647	d7_648	d7_789	d7_616	d7_610	d7_607
Lactobacillus	0.0692055	0.00860371	0.0246562	0.00570831	0.0212523	0.0100676	0.0161878	0.0136232	0.181465	0.307575	0.00428701	0.0250055	0.0679613	0.0653863	0.317148	0.0160483	0.00531348	0.493642	0.00922664	0.17043	0.579419	0.0162888	0.110364	0.0419205	0.545948	0.290278	0.595948	0.302777	0.0582028	0.551767	0.234211	0.457538	0.330297	0.366461	0.158694	0.805871	0.67914	0.24331	0.360697	0.422879	0.0279265	0.180317	0.0725221	0.0721009	0.408104	0.460267	0.584374	0.499128
Muribaculum	0.120674	0.193975	0.0259234	0.141679	0.0803911	0.150741	0.206683	0.178714	0.192242	0.0274985	0.223909	0.139673	0.00069805	0.0418326	0.047065	0.00102899	0.572737	0.281423	0.00174467	0.101313	0.0613324	0.245262	0.00241619	0.0018452	0.0191334	0.132223	0.0181334	0.332423	0.0202563	0.241088	0.262511	0.00129494	0.142067	0.142349	0.00104394	0.00151616	0.0940884	0.140826	0.0659153	0.137644	0.1438	0.147341	0.039218	9.29e-05	0.0168516	0.0913489	0.175666	0.0652363
Alistipes	0.21886	0.284048	0.123847	0.444402	0.364849	0.160809	0.261286	0.25814	0.195937	0.205497	0.254299	0.281796	0.00060856	0.00553319	0.109637	0.00055407	0.133396	0.0472301	0.00025164	0.0370303	0.0149594	0.0114238	0.00130877	0.360294	0.00926178	0.069437	0.00716178	0.0743702	0.342929	0.0505664	0.0811485	0.00017395	0.00019382	0.161991	0.00090577	0.00026756	0.0114034	0.00121513	0.237358	0.0879104	0.0513745	0.0584867	0.0628538	7.43e-05	0.00195501	0.00058707	0.0317359	0.0851996
Bacteroides	0.0154134	0.017822	0.0107307	0.0197302	0.022252	0.0119326	0.0519559	0.0425286	0.0131911	0.00631837	0.0210222	0.0166997	0.00021478	0.00055978	0.0162519	0.00069259	0.00686907	0.00103026	0.00152659	0.0827886	0.0249647	0.0224529	0.0987365	0.245276	0.00309211	0.039201	0.00317211	0.0420101	0.00115556	0.00750742	0.0351843	0.00046386	0.0104132	0.00353842	0.389895	0.053155	0.120518	0.165335	0.0136446	0.0596947	0.0755431	0.196415	0.00077813	0.00033445	0.261558	0.0456016	0.00292244	0.0027765
Akkermansia	0.00174272	0.0104474	9.44e-05	0.00016594	0.0005598	0.0505656	0.00064751	0.00123293	0.00156459	0.00015689	0.00046046	0.00051361	0.00114552	0.40388	0.00196332	0.241476	8.74e-05	0.00145708	0.196058	0.00021729	0.00048435	0.0003566	0.0008809	0.00023065	0.00030067	0.000920833	0.00031067	0.00120833	0.323743	0.00015128	0.00113365	0.00628141	0.00012334	0.00099292	0.00010746	5.95e-05	0.0166728	0.0235011	0	0.00012551	0.0545146	0.26965	0.328081	0.00514688	0.203844	0.285436	0.00029681	0.00034419
Staphylococcus	0.167908	0.102281	0.0280669	0.00222359	0.0188932	0.0153137	0.0597965	0.00834132	0.0950756	0.0169298	0.0446643	0.0180204	0.0985323	0.0645898	0.319911	0.01308	0.0139654	0.0205905	0.0106693	0.176206	0.165537	0.00329852	0.0700946	0.0475715	0.00490911	0.0976737	0.00470911	0.107674	0.00059477	0.00745069	0.00136038	0.00090839	0.00743547	0.00162478	0.00090577	0.00225938	0.00269647	0.0248191	0.0430175	0.185511	0.00072068	0.00056958	0.00077813	0.0138799	0.00090867	0.00025831	0.00111875	0.0621386
Klebsiella	0.00090363	0.00057265	0	0.0008297	0.00057979	0.00104618	0.00054898	0.00059363	0.00022929	0.00124085	0.00030168	0.00088048	0.0178271	0.00079661	0.00190878	0.257762	0.00031461	0.00019133	0.228032	0.108755	0.00052586	0.347708	0.222189	0.0106483	0.00099471	0.00023105	0.00096471	0.00033105	0.00581178	0.00030257	0.00030918	0.0806339	0.00079288	0.00032496	0.184439	0.00536603	0	0	0	0.00012551	0.00064347	0.00110918	0.00655578	0.00209963	0.0737671	0	0	0.00084901
Lachnoclostridium	0.029807	0.0242329	0.0521839	0.016511	0.0585189	0.0428177	0.021931	0.0177177	0.00776898	0.09295	0.135057	0.0382273	0.0173438	0.0777015	0.00254504	0.00019788	0.00466677	0.00142765	0.111944	0.00624717	0.022972	0.00160469	0.133092	0.00830338	0.0610592	0.00267987	0.062592	0.00259874	0.0123203	0.0164709	0.0683898	0.00396212	0.101683	0.0218804	0.0127115	0.00260126	0.00082335	0.0789059	0.0350413	0.0123506	0.00507052	0.00755441	0.0115942	0.00053884	0.0353829	0.0008219	0.0100915	0.00431391
Erysipelatoclostridium	0.00095527	0.00050281	0.00040442	0.00165939	0.00323883	0.0001213	0.00064751	0.00334871	0.00048556	0.00174005	0.0008574	0.00051361	0.0709862	0.0166641	0.00794415	0.196082	0.0117281	0.00048569	0.00374098	0.147723	0.00244942	0.110481	0.0377278	0.0152036	0.00090506	0.00057054	0.00091566	0.00057934	0.0788669	0.00155065	0.00397807	0.00773096	0.0010748	0.00052354	0.0102858	0.00533631	0.00292289	0.00491223	0.00015683	0.00090371	0.00051477	0.00245818	0.00054469	0.00014865	0.00941708	0.00394514	0	0
Enterococcus	0.00018073	0.00093579	0.00032354	0.00013275	0.00099964	4.55e-05	9.85e-05	4.57e-05	0.00028324	0.00045641	0	0.0001174	0.178933	0	0.00645349	0.0266746	0.0093685	0.00350288	0.00518369	0.058144	0.00052586	0.0653719	0.0988624	0.0575663	0.00020621	0.0003676	0.00019621	0.0003476	0.0171804	0.00058622	0.00030918	0.0502706	0.00014096	0	0.0296601	0.0359569	0.00022642	0.00049122	0.00022405	0	0.00522496	0.00113916	0.0063418	0.0341144	0.00250571	0.00037573	2.28e-05	0.0106012
Blautia	0.0018589	0.00135481	0.00062011	0.00267162	0.00791715	0.00080359	0.00011261	0.00272463	0.00209061	0.00387945	0.00581128	0.00203977	0.166261	0.00150709	0.00187242	0.0917186	0.0112387	0.00076534	0.0417212	0.0382979	0.00076112	0.0683648	0.0156801	0.00292156	0.00197659	0.00097591	0.00207659	0.00107591	0.0924787	0.00147501	0.00261769	0.00150754	0.0103956	0.00487435	0.0003531	0.00040134	0.00039109	0.00049122	0.00159075	0.0008284	0.00018017	0.00032976	0.00044743	0	0.00038549	0.00326414	6.85e-05	0
Prevotella	0.0321306	0.0778664	0.0693044	0.00360088	0.0002799	0.172666	0.0704663	0.0313104	0.019908	0.00101265	0.0042235	0.0199868	3.58e-05	0.00060284	3.64e-05	0.0003364	1.75e-05	8.83e-05	0	7.24e-05	4.15e-05	0	0.00012584	0	1.34e-05	0.00024139	1.64e-05	0.00028139	3.4e-05	0.00015128	0.00041224	7.73e-05	0.00059907	0.00041522	1.54e-05	0	0	0	4.48e-05	0	0.00023165	0	0	0	0	0	0	0
Salmonella	2.58e-05	0.0001676	0.00020221	1.66e-05	0	3.03e-05	4.22e-05	0	0	1.43e-05	7.94e-05	1.47e-05	0.00016109	0	5.45e-05	0.00445236	6.99e-05	7.36e-05	0.19693	0.0042191	0	0.00383342	0.0008054	0.00117247	0	1.46e-05	0	1.66e-05	0.00152942	1.89e-05	4.12e-05	0.11668	0.00012334	3.61e-05	0.0153827	0.00283909	0	0	0	0.00012551	5.15e-05	0.00137898	0.00237331	0.0507256	0.021863	0.00039921	0	0
Flavonifractor	0.00752598	0.00544716	0.00368024	0.00361748	0.00801711	0.0375868	0.00717895	0.0103962	0.00582674	0.00560524	0.00468395	0.00460782	0	0.00111956	0.00236325	0.00094984	0.00190516	0.00095667	0.00516692	0	0.00069193	0.00737392	0.00737441	0.0351356	0.00099552	0.00080762	0.00109552	0.00082762	0.00010196	0.00298784	0.00267953	0.00048319	0.00579685	0.00207611	0.00618686	4.46e-05	0.00067926	0.0262933	0.00266619	0.00286173	0.103264	0.00320763	0.00169244	0.00016723	0.00077099	0.00378076	0.00328775	0.0015833
Escherichia	0.00019364	0.00212299	0.00057967	0.00019913	0	0.00028808	0.00015484	0	0	0.00015689	3.18e-05	8.81e-05	0.00089493	0	0.00052719	0.00508558	0.00089141	0.00035323	0.00380809	0.00249887	0	0.00385889	0.00523508	0.00061507	0.00019921	0.00050002	0.00019621	0.00048002	0.00086667	0.00051058	0.00014428	0.0488597	0.00038763	0.00014443	0.0230894	0.0451728	0.00102919	0.00152538	0.00026886	0.00135556	0.00563678	0.00074945	0.0183834	0.0833349	0.0432029	0.00016438	0.00013699	0.00227168
Parabacteroides	5.16e-05	0.00041901	0.00260178	9.96e-05	0.0001	0.00081875	0.00032376	0.00012177	8.09e-05	9.98e-05	0.00019053	7.34e-05	0.00048326	0.00477964	0.00241779	0	0	0.0150712	0.0430297	0.00016297	0	0	0	0	0.00198038	0.00050278	0.00188038	0.00056278	0.00022092	0.00190995	0.0151909	0.101314	5.29e-05	1.81e-05	0.00030704	4.46e-05	0.00072043	0.00113757	0.00033607	0	0.00380933	0.00656514	0.00190643	0.00516546	8.26e-05	0.039381	0	0
Enterobacter	0	0	0	0	0.00279899	0	0	0	0	0	0	0.0001761	0.0110793	0	0.00205421	0.0368853	0.00325101	0.00097139	0.0442543	0.0016297	8.3e-05	0.00936067	0.0259237	0.00024987	0	3.11e-05	0	3.31e-05	0.00030588	0	0.00018551	0.0193661	0	0	0.00388406	7.43e-05	0	0	0	0	5.15e-05	8.99e-05	0.00157572	0.0102938	0.00509403	0	0	0
Clostridioides	0	0	0	0	0	0	0	0	0	0	0	0	0.00510113	0.00015071	0.0005999	0.00698526	0.00059427	0	0.0231001	0.00130376	0	0.0115385	0.010898	0.0009226	0	0	0	0	0.00142745	0	0	0.01523	0	0	0.0926494	0.00071349	0	0	0	0	0	0	0	0.00304725	0	0.00150291	0	0
Citrobacter	0	0	0	0	0	0	0	1.52e-05	0	0	0	0	0	0	0	0.00140497	0	0	0.0350109	0.00179267	0	0.0003566	0.00032719	0	0	0	0	0	0.00045882	0	0	0.0480479	0	0	0.00050662	0.00112969	0	0	0	0	0	0.00059956	0.00027235	0.0204389	0.0056172	0.00030528	0	0
Ruminococcus	0.000994	0.0083104	0.00013481	0.00064716	0.00769723	0.00116748	0.00192846	0.0049774	0.00260315	0.00199678	0.00858989	0.00051361	7.16e-05	0.00331561	0.00103619	5.94e-05	0.00356562	0.0016337	0.00010065	9.05e-05	0.00714068	0.00015283	5.03e-05	0.00053818	0.0007038	0.0003176	0.0007358	0.0003476	0	0.00115353	0.0131297	0.00027058	0.00704784	0.00749206	9.21e-05	0	0	0	0.00371922	0.0017572	0.0075157	0	0.00303472	0	0.00189994	0	0.00050229	0.00071134
Others	0.331569	0.260891	0.656646	0.356106	0.401655	0.343179	0.30001	0.426169	0.281248	0.326872	0.291532	0.451053	0.361661	0.311581	0.15821	0.0985258	0.22002	0.129106	0.0385002	0.0610774	0.118112	0.0709119	0.157908	0.169585	0.279875	0.13005	0.299895	0.132055	0.0415151	0.114351	0.277063	0.0389061	0.381376	0.285258	0.0688845	0.0371906	0.068688	0.309574	0.235319	0.147128	0.219731	0.12204	0.441047	0.0493878	0.20679	0.10781	0.189776	0.264846
